# Supplementary material for: HIRA-SETDB1-H3K9me3 axis regulates chromatin architecture in leukemia cells
Source: J Biol Chem. 2026 Apr 27;302(6):113081. doi: 10.1016/j.jbc.2026.113081 (PMC13226233; doi:10.1016/j.jbc.2026.113081)
Supplement: Table S8 [file mmc6.xlsx]

## Sheet: Sheet1
Category	Term	Genes	Count	List Total	Pop Hits	Pop Total	P-Value	Benjamini	Fold Enrichment	Bonferroni	FDR	Fisher Exact
GOTERM_BP_DIRECT	rRNA processing	0.1327	26	188	169	19512	9.71e-23	9.71e-20	15.97	9.71e-20	9.57e-20	5.23e-24
GOTERM_BP_DIRECT	ribosomal small subunit biogenesis	0.0918	18	188	78	19512	8.49e-19	4.24e-16	23.95	8.49e-16	4.18e-16	2.8e-20
GOTERM_BP_DIRECT	ribosome biogenesis	0.102	20	188	122	19512	5.86e-18	1.95e-15	17.01	5.86e-15	1.92e-15	2.93e-19
GOTERM_BP_DIRECT	RNA splicing	0.1378	27	188	329	19512	1.09e-16	2.72e-14	8.52	1.11e-13	2.68e-14	1.19e-17
GOTERM_BP_DIRECT	mRNA processing	0.1378	27	188	427	19512	6.05e-14	1.21e-11	6.56	6.05e-11	1.19e-11	8.65e-15
GOTERM_BP_DIRECT	mRNA splicing, via spliceosome	0.0765	15	188	199	19512	7.92e-09	1.32e-06	7.82	7.92e-06	1.3e-06	9.42e-10
GOTERM_BP_DIRECT	positive regulation of transcription by RNA polymerase I	0.0357	7	188	26	19512	1.4e-07	2.01e-05	27.94	0.00014	1.98e-05	3.88e-09
GOTERM_BP_DIRECT	maturation of SSU-rRNA	0.0306	6	188	22	19512	1.77e-06	0.000221	28.31	0.00177	0.000218	4.85e-08
GOTERM_BP_DIRECT	mitotic spindle assembly	0.0306	6	188	46	19512	7.64e-05	0.00803	13.54	0.0735	0.00791	5.02e-06
GOTERM_BP_DIRECT	maturation of SSU-rRNA from tricistronic rRNA transcript (SSU-rRNA, 5.8S rRNA, LSU-rRNA)	0.0255	5	188	25	19512	8.83e-05	0.00803	20.76	0.0845	0.00791	3.58e-06
GOTERM_BP_DIRECT	U2-type prespliceosome assembly	0.0255	5	188	25	19512	8.83e-05	0.00803	20.76	0.0845	0.00791	3.58e-06
GOTERM_BP_DIRECT	chromatin organization	0.0765	15	188	462	19512	0.000153	0.0128	3.37	0.142	0.0126	4.36e-05
GOTERM_BP_DIRECT	maturation of 5.8S rRNA	0.0204	4	188	15	19512	0.000362	0.0279	27.68	0.304	0.0275	1.05e-05
GOTERM_BP_DIRECT	positive regulation of transcription by RNA polymerase III	0.0204	4	188	18	19512	0.000636	0.0424	23.06	0.471	0.0418	2.3e-05
GOTERM_BP_DIRECT	regulation of mRNA processing	0.0204	4	188	18	19512	0.000636	0.0424	23.06	0.471	0.0418	2.3e-05
GOTERM_BP_DIRECT	cell division	0.0663	13	188	433	19512	0.000985	0.0615	3.12	0.627	0.0607	0.000302
GOTERM_BP_DIRECT	translation	0.0561	11	188	325	19512	0.00121	0.071	3.51	0.701	0.07	0.000327
GOTERM_BP_DIRECT	mRNA transport	0.0357	7	188	128	19512	0.00148	0.082	5.68	0.772	0.0808	0.000244
GOTERM_BP_DIRECT	mRNA export from nucleus	0.0255	5	188	63	19512	0.00313	0.16	8.24	0.957	0.158	0.000352
GOTERM_BP_DIRECT	RNA splicing, via transesterification reactions	0.0204	4	188	31	19512	0.0032	0.16	13.39	0.959	0.158	0.000214
GOTERM_BP_DIRECT	regulation of circadian rhythm	0.0255	5	188	69	19512	0.00435	0.205	7.52	0.987	0.202	0.000537
GOTERM_BP_DIRECT	chromosome segregation	0.0306	6	188	112	19512	0.0045	0.205	5.56	0.989	0.202	0.000759
GOTERM_BP_DIRECT	double-strand break repair via alternative nonhomologous end joining	0.0153	3	188	11	19512	0.00475	0.206	28.31	0.991	0.204	0.000137
GOTERM_BP_DIRECT	ribosomal large subunit assembly	0.0153	3	188	12	19512	0.00566	0.236	25.95	0.997	0.233	0.000182
GOTERM_BP_DIRECT	regulation of RNA splicing	0.0255	5	188	80	19512	0.00734	0.293	6.49	0.999	0.289	0.00106
GOTERM_BP_DIRECT	cytoplasmic translation	0.0306	6	188	128	19512	0.00785	0.302	4.87	1.00e+0	0.298	0.00152
GOTERM_BP_DIRECT	DNA repair	0.0561	11	188	437	19512	0.00969	0.358	2.61	1.00e+0	0.353	0.00351
GOTERM_BP_DIRECT	maturation of LSU-rRNA from tricistronic rRNA transcript (SSU-rRNA, 5.8S rRNA, LSU-rRNA)	0.0153	3	188	16	19512	0.01	0.358	19.46	1.00e+0	0.353	0.000449
GOTERM_BP_DIRECT	DNA damage response	0.0663	13	188	584	19512	0.0108	0.373	2.31	1.00e+0	0.368	0.00444
GOTERM_BP_DIRECT	positive regulation of double-strand break repair via nonhomologous end joining	0.0153	3	188	18	19512	0.0126	0.421	17.3	1.00e+0	0.415	0.000646
GOTERM_BP_DIRECT	rhythmic process	0.0306	6	188	151	19512	0.0152	0.491	4.12	1.00e+0	0.484	0.00348
GOTERM_BP_DIRECT	regulation of mRNA splicing, via spliceosome	0.0153	3	188	22	19512	0.0186	0.53	14.15	1.00e+0	0.522	0.00118
GOTERM_BP_DIRECT	negative regulation of mitochondrial DNA replication	0.0102	2	188	2	19512	0.0191	0.53	103.79	1.00e+0	0.522	9.23e-05
GOTERM_BP_DIRECT	positive regulation of single stranded viral RNA replication via double stranded DNA intermediate	0.0102	2	188	2	19512	0.0191	0.53	103.79	1.00e+0	0.522	9.23e-05
GOTERM_BP_DIRECT	negative regulation of mitotic chromosome condensation	0.0102	2	188	2	19512	0.0191	0.53	103.79	1.00e+0	0.522	9.23e-05
GOTERM_BP_DIRECT	cell envelope organization	0.0102	2	188	2	19512	0.0191	0.53	103.79	1.00e+0	0.522	9.23e-05
GOTERM_BP_DIRECT	snRNA pseudouridine synthesis	0.0102	2	188	3	19512	0.0285	0.749	69.19	1.00e+0	0.739	0.000275
GOTERM_BP_DIRECT	sister chromatid segregation	0.0102	2	188	3	19512	0.0285	0.749	69.19	1.00e+0	0.739	0.000275
GOTERM_BP_DIRECT	regulation of translation	0.0306	6	188	180	19512	0.0299	0.765	3.46	1.00e+0	0.755	0.0081
GOTERM_BP_DIRECT	regulation of alternative mRNA splicing, via spliceosome	0.0204	4	188	71	19512	0.0308	0.77	5.85	1.00e+0	0.759	0.00491
GOTERM_BP_DIRECT	heterochromatin formation	0.0204	4	188	73	19512	0.033	0.806	5.69	1.00e+0	0.795	0.00542
GOTERM_BP_DIRECT	erythrocyte development	0.0153	3	188	32	19512	0.0375	0.835	9.73	1.00e+0	0.823	0.00355
GOTERM_BP_DIRECT	lagging strand elongation	0.0102	2	188	4	19512	0.0378	0.835	51.89	1.00e+0	0.823	0.000547
GOTERM_BP_DIRECT	establishment of meiotic sister chromatid cohesion	0.0102	2	188	4	19512	0.0378	0.835	51.89	1.00e+0	0.823	0.000547
GOTERM_BP_DIRECT	rRNA pseudouridine synthesis	0.0102	2	188	4	19512	0.0378	0.835	51.89	1.00e+0	0.823	0.000547
GOTERM_BP_DIRECT	cellular response to lipopolysaccharide	0.0306	6	188	194	19512	0.0392	0.835	3.21	1.00e+0	0.823	0.0114
GOTERM_BP_DIRECT	mitochondrion organization	0.0255	5	188	133	19512	0.0392	0.835	3.9	1.00e+0	0.823	0.00939
GOTERM_BP_DIRECT	stress granule assembly	0.0153	3	188	35	19512	0.0442	0.921	8.9	1.00e+0	0.908	0.00459
GOTERM_BP_DIRECT	tRNA aminoacylation for protein translation	0.0153	3	188	36	19512	0.0465	0.922	8.65	1.00e+0	0.909	0.00498
GOTERM_BP_DIRECT	rRNA metabolic process	0.0102	2	188	5	19512	0.047	0.922	41.51	1.00e+0	0.909	0.000906
GOTERM_BP_DIRECT	apoptotic chromosome condensation	0.0102	2	188	5	19512	0.047	0.922	41.51	1.00e+0	0.909	0.000906
GOTERM_BP_DIRECT	mitotic cell cycle	0.0255	5	188	146	19512	0.0521	1.00e+0	3.55	1.00e+0	0.987	0.0137
GOTERM_BP_DIRECT	establishment of skin barrier	0.0153	3	188	39	19512	0.0537	1.00e+0	7.98	1.00e+0	0.987	0.00624
GOTERM_BP_DIRECT	double-strand break repair	0.0204	4	188	90	19512	0.0556	1.00e+0	4.61	1.00e+0	0.987	0.0112
GOTERM_BP_DIRECT	protein localization to bicellular tight junction	0.0102	2	188	6	19512	0.0561	1.00e+0	34.6	1.00e+0	0.987	0.00135
GOTERM_BP_DIRECT	cerebral cortex development	0.0204	4	188	91	19512	0.0571	1.00e+0	4.56	1.00e+0	0.987	0.0116
GOTERM_BP_DIRECT	positive regulation of translation	0.0204	4	188	91	19512	0.0571	1.00e+0	4.56	1.00e+0	0.987	0.0116
GOTERM_BP_DIRECT	positive regulation of autophagy	0.0204	4	188	92	19512	0.0586	1.00e+0	4.51	1.00e+0	0.987	0.0121
GOTERM_BP_DIRECT	DNA metabolic process	0.0153	3	188	43	19512	0.0639	1.00e+0	7.24	1.00e+0	0.987	0.00819
GOTERM_BP_DIRECT	regulation of signal transduction by p53 class mediator	0.0153	3	188	43	19512	0.0639	1.00e+0	7.24	1.00e+0	0.987	0.00819
GOTERM_BP_DIRECT	RNA processing	0.0561	11	188	601	19512	0.0644	1.00e+0	1.9	1.00e+0	0.987	0.0315
GOTERM_BP_DIRECT	L-proline biosynthetic process	0.0102	2	188	7	19512	0.0652	1.00e+0	29.65	1.00e+0	0.987	0.00188
GOTERM_BP_DIRECT	negative regulation of transcription by RNA polymerase I	0.0102	2	188	7	19512	0.0652	1.00e+0	29.65	1.00e+0	0.987	0.00188
GOTERM_BP_DIRECT	establishment of mitotic sister chromatid cohesion	0.0102	2	188	7	19512	0.0652	1.00e+0	29.65	1.00e+0	0.987	0.00188
GOTERM_BP_DIRECT	autophagosome assembly	0.0204	4	188	98	19512	0.0681	1.00e+0	4.24	1.00e+0	0.987	0.0149
GOTERM_BP_DIRECT	nucleosome assembly	0.0255	5	188	161	19512	0.0695	1.00e+0	3.22	1.00e+0	0.987	0.0201
GOTERM_BP_DIRECT	negative regulation of viral genome replication	0.0153	3	188	46	19512	0.0719	1.00e+0	6.77	1.00e+0	0.987	0.00986
GOTERM_BP_DIRECT	mitochondrial DNA repair	0.0102	2	188	8	19512	0.0742	1.00e+0	25.95	1.00e+0	0.987	0.00249
GOTERM_BP_DIRECT	platelet aggregation	0.0153	3	188	48	19512	0.0774	1.00e+0	6.49	1.00e+0	0.987	0.0111
GOTERM_BP_DIRECT	epigenetic programming in the zygotic pronuclei	0.0102	2	188	9	19512	0.083	1.00e+0	23.06	1.00e+0	0.987	0.00318
GOTERM_BP_DIRECT	chromosome organization	0.0153	3	188	53	19512	0.0917	1.00e+0	5.87	1.00e+0	0.987	0.0145
GOTERM_BP_DIRECT	DNA topological change	0.0102	2	188	10	19512	0.0918	1.00e+0	20.76	1.00e+0	0.987	0.00395
GOTERM_BP_DIRECT	positive regulation of rRNA processing	0.0102	2	188	10	19512	0.0918	1.00e+0	20.76	1.00e+0	0.987	0.00395
GOTERM_BP_DIRECT	dosage compensation by inactivation of X chromosome	0.0102	2	188	10	19512	0.0918	1.00e+0	20.76	1.00e+0	0.987	0.00395

## Sheet: Sheet2
	HIRA interaction partners
	P78527
	P54198
	Q9P2N5
	P11388
	Q9NXN4
	Q13885
	Q02880
	Q6ZU65
	Q00610
	P19474
	P42166
	O00567
	Q9NZN5
	P11474
	P36776
	Q9Y6J0
	P07814
	Q9Y2X3
	O60264
	P55795
	A6NHR9
	Q9Y266
	Q86YZ3
	Q9Y6M1
	Q15424
	P41252
	P46087
	P55769
	P61026
	O75533
	Q14151
	O76021
	P04908
	P46777
	Q9BUJ2
	P49916
	Q14978
	P78347
	P61313
	P18754
	Q15269
	P27816
	Q9NVI7
	P42357
	Q8TEM1
	P07339
	O00566
	Q15459
	Q6P1L8
	O15479
	P31689
	P35579
	Q9BQ39
	A0A0C4DH25
	O43684
	Q5SSJ5
	O43818
	Q14498
	P21333
	P26640
	Q9BVI4
	Q9H0A0
	P46013
	Q92979
	Q9Y383
	P84103
	Q13835
	Q6P2Q9
	P22735
	Q96QA5
	Q6UWP8
	Q8TDN6
	P04080
	Q9NW13
	Q969X6
	Q9H6R4
	Q9H307
	Q9HCD5
	P62258
	Q86VM9
	O43708
	Q9UNM6
	Q15061
	Q9NRW3
	P42285
	Q9NVP1
	Q96A72
	Q9Y3U8
	P26358
	P32322
	P35659
	P26038
	Q96JB3
	P55084
	Q9H583
	Q96EY1
	P02042
	P23588
	Q2TAY7
	P31040
	Q9NPG3
	O00422
	P11182
	Q9NX24
	P0DOX2
	Q9BY77
	Q5QJE6
	Q9H2F9
	A0A1B0GUS4
	Q9UKV3
	Q13435
	Q9UIG0
	Q5T750
	P15976
	Q9NRX1
	Q12849
	Q8IWX8
	Q9NY93
	P22102
	P42766
	Q9UNX4
	Q3ZCQ8
	Q7Z417
	O60832
	Q14004
	Q8WWM7
	Q6WB93
	Q9NV06
	Q9Y2D0
	Q13573
	Q8ND56
	A0A0B4J1X8
	Q16531
	Q8IXT5
	Q5T749
	P46778
	P25205
	P09012
	Q7Z2W4
	Q8NI27
	Q02543
	Q15029
	Q96G21
	Q96SB4
	P14678
	Q6ZVX7
	Q15652
	Q9Y5K6
	Q9BXY0
	Q14683
	Q9NQS7
	Q5SY16
	P49458
	P23193
	Q6PJT7
	P05114
	Q5T3J3
	O00584
	Q86VP6
	Q92900
	Q9NX58
	Q9UGM3
	Q14116
	P04181
	Q8N2G8
	Q9UQE7
	Q15393
	Q93009
	Q13148
	O60287
	P52521
	Q8WVV4
	Q86UE4
	A0A0C4DH55
	P0CG12
	O95235
	Q5BKZ1
	Q92851
	Q8NI36
	Q92974
	Q6ZQQ6
	Q7L2E3
	P03303
	P45973
	Q9GZR2
	Q9Y2W1
	P08183
	P48729
	Q9Y6N5
	Q86W42
	P27708
	O14773
	P01008
